# Supplementary material for: Iron Overload-Associated Oxidative Stress and Immune Cell Dysfunction in Thalassemia: Integrative Analysis of Hematological, Biochemical, and Flow Cytometric Biomarkers
Source: Antioxidants (Basel). 2026 Apr 14;15(4):482. doi: 10.3390/antiox15040482 (PMC13112990; doi:10.3390/antiox15040482)
Supplement: Supplementary file 1 [file antioxidants-15-00482-s001.zip]

Archive with 1 entries (1 files):
- antioxidants-4231280-supplementary.pdf
